# Supplementary material for: Differential Risk Factors for Early Intravesical Recurrence After Radical Nephroureterectomy for Upper Urinary Tract Carcinoma According to the History of Non‐Muscle Invasive Bladder Cancer
Source: Int J Urol. 2025 Feb 13;32(5):567–74. doi: 10.1111/iju.70009 (PMC12022740; doi:10.1111/iju.70009)
Supplement: Supplementary file 2 — Table S1. Uni‐ and multivariate analyses for early intravesical recurrence in entire cohort (n = 504). [file IJU-32-567-s002.xlsx]

## Sheet: 全体における解析 n=504
		Supplementary table 1 Uni-, and multivariate analysis for early intravesical recurrence in entire cohort (n=504).
			Univariate			Multivariate
			HR (95% CI)	P		HR (95% CI)	P
		Sex (Male)	1.63 (1.12-2.39)	0.01		1.80 (1.28-2.54)	< 0.001
		Smoking history (Yes)	1.20 (0.85-1.69)	0.31
		High BMI (22 or more)	0.90 (0.64-1.25)	0.53
		Multiple tumor (Yes)	1.32 (0.80-2.16)	0.27
		Macrohematuria (Yes)	1.32 (0.94-1.86)	0.11
		Hydronephrosis (Yes)	1.03 (0.74-1.42)	0.87
		NAC usage (Yes)	0.59 (0.33-1.07)	0.08
		Cytology cytology at self voided urine (Positive)	1.88 (1.34-2.63)	<0.001		1.80 (1.28-2.54)	< 0.001
		Surgical procedure (Laparoscopic)	0.91 (0.57-1.46)	0.7
		Bladder cuff management (intravesical)	0.77 (0.52-1.14)	0.18
		Clipping the ureter at nephrectomy part (Yes)	1.19 (0.85-1.67)	0.32
		History of NMIBC (Yes)	1.70 (1.21-2.39)	< 0.01		1.48 (1.04-2.09)	0.03
		Preoperative Ureteroscopy (Yes)	1.53 (1.10-2.12)	0.01		1.56 (1.12-2.15)	< 0.01
